# Supplementary material for: Mapache: a flexible pipeline to map ancient DNA
Source: Bioinformatics. 2023 Jan 13;39(2):btad028. doi: 10.1093/bioinformatics/btad028 (PMC9901408; doi:10.1093/bioinformatics/btad028)
Supplement: btad028_Supplementary_Data [file btad028_supplementary_data.zip]

Archive with 2 entries (2 files):
- Supplementary_software.pdf
- Supplementary_benchmarking[AU].pdf
